# Supplementary material for: Beneficial Effects of Tacrolimus on Brain-Death-Associated Right Ventricular Dysfunction in Pigs
Source: Int J Mol Sci. 2023 Jun 21;24(13):10439. doi: 10.3390/ijms241310439 (PMC10341891; doi:10.3390/ijms241310439)
Supplement: Supplementary file 1 [file ijms-24-10439-s001.zip]

Archive with 1 entries (1 files):
- ijms-2409305-supplementary.pdf
